# Supplementary material for: SARS-CoV-2 Infection Modulates ACE2 Function and Subsequent Inflammatory Responses in Swabs and Plasma of COVID-19 Patients
Source: Viruses. 2021 Aug 28;13(9):1715. doi: 10.3390/v13091715 (PMC8471465; doi:10.3390/v13091715)
Supplement: Supplementary file 1 [file viruses-13-01715-s001.zip]

Archive with 1 entries (1 files):
- viruses-1327568-supplementary.pdf
